# Supplementary material for: Of Money and Men: A Scoping Review to Map Gender Barriers to Immunization Coverage in Low- and Middle-Income Countries
Source: Vaccines (Basel). 2024 Jun 5;12(6):625. doi: 10.3390/vaccines12060625 (PMC11209140; doi:10.3390/vaccines12060625)
Supplement: Supplementary file 1 [file vaccines-12-00625-s001.zip]

Archive with 1 entries (1 files):
- vaccines-3012730-supplementary.pdf
